# Supplementary material for: Exploring the Use of an Augmented Reality Device Learning Tool for Multidisciplinary Staff Training on Domestic Abuse and Sexual Violence: Postintervention Qualitative Evaluation
Source: JMIR Form Res. 2025 Mar 19;9:e60075. doi: 10.2196/60075 (PMC11941276; doi:10.2196/60075)
Supplement: Multimedia Appendix 5 [file formative-v9-e60075-s005.xlsx]

## Sheet: Raw Data
ORGANISATION	ROLE	Effective Tool	Comments	No tech limitations	Comments	Which holograms most useful?	How to bring lived experience voice using holo?	Who is this most useful for?	Future designs?	Other health presentations to include?	Other uses?	Further comments
Safelives (P13)	Senior policy + public affairs officer	Strongly Agree	If it improves confidence and curiosity early in careers, that can only be a good thing.	n/a		The ones outside of the SV/DA box useful in getting clinicians thinking about DA when looking at patients who are not disclosing/presenting as victims.	Survivors writing/co-creating scripts. Having an authentic voice advisory group attached to this to input in design and use and evaluation.	Relevant for all? Not my area to say.	Visible disabilities, more visible clues in LGBTQ+, more diversity in general		Teaching other frontline practitioners (IDVAs etc.). Get policy makers trying them on to see impacts.
Safelives	Head of Practice	Strongly Agree	Great potential to increase confidence/diagnose patients through health	Strongly Agree	Steps and phases - proactive approach. Pilot is always good.	All	Co-creation, co-delivery, scripts - safelines toolkit adaptation	could be used in a wide range of settings. Think social work training. Dom care agencies.	people who affect behaviours. Younger/children victims - links to examine and peer learning.	dementia and ageing populations. Discharge to assess (new frontline via ICB is social prescribers and health coaching)	IDVA training, commisioners, Da partnership boards, home office	Fab tool. Thank you. Where else in national training this could be added?
Victim Support (P12)	IDVA	Strongly Agree		Strongly Agree		Missed all of the holograms	Script to be adapted to most common scenarios in clinical settings eg: A&E will have different patients to sexual health	All, even police (when attending a DA emergency), social workers		pregnant women, substance misuse issues, mental health concerns, self harming
CWH	Consultant Paediatrician	Strongly Agree		Somewhat Agree		Lydia	As part of DA training before encounting a real-life situation. Development of verbal scripts for patient.	Applicable to all.	Paediatric patients - resus, recognition of sick child, recognising NAI	As above, CAMHS patients - presentation of DSH,eating disorders.	Could be used in many walks of life - customer service, management etc.	Exciting developmeny, many useful applications
CWH	Nurse	Strongly Agree		Somewhat Agree		Lydia	With the creation of more diverse scripts	This tool would be most helpful to patient facing initial assessors like Doctors, Nurses and Therapists	Elderly patietns with various capacity conditions	medical surgical presentations	skills lab, practice development
CWH	Deputy Chief Nurse	Strongly Agree		Strongly Agree		Lydia, sexual violence victim	Scenario setting	All staff	Child or male DA survivor
	Consultant Midwife	Strongly Agree		Somewhat Agree		All of it but would also like it advertised for other safeguarding situations	scripts and using other safeguarding scenarios	all staff	Child safeguarding, pregnant women safety, aggressing patient/trafficking patient	as above	anywhere	excellent!
Victim Support	Senior IDVA	Strongly Agree	real life scenarios/training, accountability of practitioners	Strongly Agree			scripts provided by specialist DA services, using trauma informed language	everyone working with domestic abuse, complex medical needs, sexual violence, training staff but also staff (to prevent complacency)	Different DA scenarios (forced marriage, FGM + HBV) + different VIS demographics	N/A	police, CSC , ASC	Very great
Galop (P15)	Training & Commercial Manager	Strongly Agree		Neither Agree/Disagree		The SV survivor	I'd like to look at undermining bias in how people are assessed with their gender identity and orientation.	Generalist staff who have not wanted with LGBT+ survivors	Trans/non-binary young people. Older non-binary. LGBT+ people of colour. I'd want intersectional characters.	People with no bruises, physical harm but DA survivors. SV/hatecrime within healthcare setting. Chemsex/substance misuse impacts.	Educating on EdI scenarios in multiple professions	I found the space a bit tight to talk in great detail about the LGBT+ education impact of a tool like this and I'd like to speak more: lisa@galop.org.uk
CWH (P22)	Sexual Health Consultant	Strongly Agree		Strongly Agree	So many future posibilties.	pregnant, anaphylaxis, trauma, MI, DA/SV	Scripts - real life, scenarios to be done with students	Students, all NHS staff, IDVAs, Community staff, social workers, admin, employee relations dpt., staff safety teams	different ethnicities, disability, genders, LGBTQ+, age (children, babies), language, add ins (walking aids, headwear), perpetrator training and recognition of behaviour	more around range of health presentation (confer list from IDVAs, suicide attempt, dilirum, NC deficits), #penal/jaw/ribs, assault cases (abdo pain, pregnancy)	Undergrads, wards, classroom, non clinical teaching and clinical teaching	lots of scoping for scaling up & interaction with real life patient scenarios in safe space
CW+	Special Project Manager	Strongly Agree	Excellent	Strongly Agree
Galop (P16)	ABS Manager	Strongly Agree		Strongly Agree		Jenny - understanding the language and behaviour of a victim	Re-design - voice overs, script for LGBT+ lived experiences	all frontline staff and services	children, trans victims		in all learning settings
CWH	DA Co-ordinator	Strongly Agree		Somewhat Agree		Lydia/Jenny	Survivor voice input to support with scripts	Everyone	More gender/ethnicities etc.
CWH (P21)	Safeguarding Nurse Children & Young People	Strongly Agree	Could be used in training sessions to make the session more engaging	Strongly Agree		I think the CSE scenario would be used in DA training	I think it would be beneficial to have children and young people's voices	I think it wil be most useful for medical/nursing students and midwives. In training sessions.	I would include mental health patients, young people and pregnant women	I think the equipment is maazing and will be very helpful for the future	it could be used in primary healthcare
