# Supplementary material for: Exploring the Use of an Augmented Reality Device Learning Tool for Multidisciplinary Staff Training on Domestic Abuse and Sexual Violence: Postintervention Qualitative Evaluation
Source: JMIR Form Res. 2025 Mar 19;9:e60075. doi: 10.2196/60075 (PMC11941276; doi:10.2196/60075)
Supplement: Multimedia Appendix 6 [file formative-v9-e60075-s006.xlsx]

## Sheet: Raw Data - 26_4_23 - Community 
26/4/23 - Community Stakeholder Meeting
ORGANISATION	ROLE	Effective Tool	Comments	No tech limitations	Comments	Which holograms most useful?	How to bring lived experience voice using holo?	In health who is this most useful for?	Outside of health who is this most useful for?	Common presentations to include?	Other uses in the community?	Any value in having a centralised multi-agency training hub in the community?	Other HoloPatient designs?	Further comments
CWFT (P10)	Chief People Officer	Strongly agree	I think this offers an excellent opportunity for innovative training	Neither agree nor disagree	Less the HoloLens with limitations - more our IT wifi reliability	SV case, DA case, Delirium, Trauma	Designing interactive line management/ER training for sickness, capability, disciplinary, BTH training	All staff groups could benefit	As above the tool offers benefits for all groups that interact with people/victims of DA	BTH @ work. Sickness management cases. Disciplinary (lateness/absenteeismm) - link to DA or other complexities	Probation service, voluntary sector eg: Home Start	Strongly agree	Religious difference - headscarves/cultural differences. Non English speakers. Staff groups - eg: leaders - bullying.	I think that this offers an interesting and engaging approach to start training which would support engagement and retention of learning. The ability to access remotely is a key benefit.
CWH	Employee Relations Manager	Strongly agree	Certainly much better than current measures such as books or video	Strongly agree	Not any effect on my experience with it	Trauma	Possibly in B&H cases, but specifics may be tricky to deign at present. Also in meeting training, handling difficult conversations	Nurses and HCAs as well as medical staff possibly other functions but would need to consider specifics further	Certainly workers that work with vulnerable groups or relevant case work	Not too many as would vicariously manage or manage cases of failed identification. Maybe difficult conversations at present.	Carehomes, nurseries	Neither agree nor disagree	Difficult individuals more than one person at a time	There would be a lot of potential for this tech but would need to be framed in the context and procedure.
Respect (P9)	Practice Adviser	Strongly agree	Useful in terms of real life experience that can be manipulated would need to ensure consultation on scripts	Somewhat agree	Battery life could be an issue as you would want to maximise opportunity to use it in the training room	SV case, DA case, Delirium, Anaphylaxis, NOF, DKA, Sepsis, Trauma, Burn	Consultation with victims and specialist services but training fro facilitators who could provide voice over on the day to ensure nuance isn’t lost.	All health professionals as anyone may come into contact with a victim.	Social workers and police - in particular around first response and gaining experience in victim consultation/interviews.	Mental health and substance use impacting communication. Denial and retraction. Aggressive and protective of perpetrator. Those presentations that challenge the stereotype of passive victim.	All workplaces as part of the HR support. Community response services and front line statutory services.	Strongly agree	Mother and newborn baby, young person/teenager. Introducing stress situations which may change presentations - particularly when thinking about perpetrators	All useful and that would be the point to get across. Eg: happens to anyone and not to make assumptions. Safety would need to be central if teaching staff how to identify perpetrators we need to be clear on what the expectation is around engaging that perpetrator and how to do it safely if at all. Need to ensure nuance of DA victim and perpetrator behaviour is considered.
SafeLives (P25)	Practice Consultant	Strongly agree		Neither agree nor disagree			Co-facilitation, creating stories/HoloPatients	Any person who interacts with a patient	I feel this could work for any professional within the system who interacts with victims of perpetrators. A multi-agency training approach.	A whole family - child victim, perpetrator, learning disability. Various demographics - BPRM (a perpetrator presentation). Honour based abuse case & mental health - suicidal tendencies. Neurodiverse - ASD etc. Teenager, children, pregnancy, labour.		Somewhat agree	See question 7	Would be good to see how survivor voice can be included in this process. So including survivors in creating the stories. Really great product! Can see how this can improve training across various agencies.
Hounslow & Richmond Community NHS Trust (P18)	Adult Safeguarding & MCA Lead. Sadie Cox (sadiecox@nhs.net)	Strongly agree	And lots of other training uses.	Somewhat agree		SV case, DA case, Trauma	Combine with patient scripts. Use to practice mental capacity assessment & BI decision making. EOL tolerance care planning. Any challenging conversations.	Nursing students, therapy students, imaging, MSK, GP, social prescribers, reception staff	Social workers, teachers, children, adults with LD/ASC, paid carers	Minority ethnic survivors, forced marriage, modern slavery, unpaid carer, adult family violence	Volorgs, family carers	Somewhat agree	More diversity - ethnically, culturally, LGBQT+, EOL/palliative, someone lacking capacity to consent to hospital admission (needs DOLs)
LSCP (P11)	Trainer	Strongly agree	It can bring the survivor into the space without re-traumatising people.	Somewhat agree		Any potentially	Perpetrators as patients, families, children, staff. Confrontation - de-escalation training.	GPs, health visitors, admin staff at community settings, midwives, ambulance staff/paramedics	Anyone working with service users. Potential for child protection conferences. Preparing families for court proceedings. Solicitors and lawyers. Criminal on family court.	Perpetrators who deflect, gas light, distract and manipulate. Children who disclose or behave in a way that suggests abuse has taken place.	Social care offices, early help hubs, prep for MARAC.	Somewhat agree	Perpetrators, children. Survivor victims who do not speak English. Victim/survivor wearing hijab/hiquab.	Really interesting use of technology. I can especially see how useful it is for physical responses - something that is quite specific to health.
Mexican Visitor (P20)	Infectious Disease Doctor	Strongly agree		Strongly agree		SV case, DA case		Medical and nursing students	Social workers, police, security guards, medical assistants	Gay man sexually abuse. Children abused (sexually).	NGO, Red Cross	Strongly agree	School settings, latin american patients	I just love the technology. Keep going!
Mexican Visitor (P20)	Perceptorship HIV delegate	Strongly agree		Somewhat agree		SV case, DA case	They could be trained first with the HoloPatient and then certificate before the real practice	Every HCP	I think it could be useful for every person who interacts with people. In different fields beyond the health.	A male HoloPatient could be included for sexual violence.		Strongly agree	Children
SafeLives (P24)	Head of Practice	Strongly agree	A useful tool in a wife range of scenarios particularly intersectionality.	Somewhat agree		SV case, DA case, Delirium, Anaphylaxis, NOF, DKA, Sepsis, Trauma, Burn	Co-delivery, scripts, lived experience led session, supporting development of personalised careplans	Anyone having contact but ‘no them and us’ so staff in any of those roles themselves	Policy makers and practitioners. ‘Whole system’. The biggest gaps we see nationally is inconsistency in local system training plus social care degree courses etc.	Staff definitely, challenges around capacity, and advocacy for victims, whole family scenarios, maternity, coercive control	Cross sector application within communities. Thinking about other groups in communities - sport. Eg: premier league - huge schemes working with communities.	Strongly agree	Children, whole family scenarios, employee, honour based. Language barrier. Complex needs. Neurodiverse family court scenario.	Understanding key themes nationally eg: higher volumes of older people at MARAC. What could happen with training to reduce prevention. New primary care network. AAR’s roles and health concierge. NHS England programmes - how to embed. Your workers to nationally grow local departments eg: home office. Amazon style portal of specialised HoloLens scenarios with RSV professionals, victims etc.
(P14)	Observer	Strongly agree	The Jenny story was incredibly uncomfortable to watch and so important to understand how to deal with the situation before interacting with survivors.		N/A	SV case, Delirium, Trauma		Everyone who a survivor interacts with	Everyone who interacts with survivors	N/A	Schools, teachers, important to focus on boys as much as girls. Sports clubs - where signals can be spotted.	Somewhat agree
Metropolitan Police	Police Constable - Designated Ward Officer	Strongly agree	To have real life scenarios with people to learn how to pick up on behaviours	Neither agree nor disagree		SV case, DA case, Trauma		All NHS staff	Teachers, police - all walks of life			Strongly agree		Think its a brilliant idea and very useful tool to have.
Metropolitan Police (P8)	Police Community Support Officer	Strongly agree	To be able to have realistic scenarios and be physically there is a great learning experience	Somewhat agree		SV case, DA case, Trauma			Fantastic learning tool - so much better than role play. Great for police, social workers etc.		GP surgery, staff, colleges	Strongly agree		A fantastic real life learning experience in a safe environment. You could have the example of incorrect way of treating/dealing situation to open discussion & both singing fantastic way to learning.
