# Supplementary material for: Exploring the Use of an Augmented Reality Device Learning Tool for Multidisciplinary Staff Training on Domestic Abuse and Sexual Violence: Postintervention Qualitative Evaluation
Source: JMIR Form Res. 2025 Mar 19;9:e60075. doi: 10.2196/60075 (PMC11941276; doi:10.2196/60075)
Supplement: Multimedia Appendix 7 [file formative-v9-e60075-s007.xlsx]

## Sheet: Raw data
Table 1
ORGANISATION	ROLE	HoloLens is an effective tool used in DA/SV	Technological limitations PREVENT me from using this tool	Which HoloPatients are most useful: SV	DA	Delirium	Anaphylaxis	NOF	DKA	Sepsis	Trauma	Burn	How did visualising HP make you feel during the demonstration?	How did visualising HP make you feel when wearing the HoloLens?	How could you envisage bringing the lived experience voice using this tool?	In health who do you feel this tool is helpful for?	Outside of health who is this most useful for?	Any common survivor presentations that you would like to see included?	Other HoloPatient designs?	Is there value for having a centralised multiagency HoloLens training hub?	Other comments:
CW+	Digital Innovation Fellow	Strongly agree	Strongly disagree	1	1						1				All the above	Clinical staff would make most sense, particularly those in best position to ask questions/take history			Maybe role-play game style for interactions? Might allow more of an interactive feel.	Neither agree nor disagree
STADA (P3)	Acute trust coordinator	Strongly agree	Strongly disagree		1								Amazed at how realistic the hologram was and how impactful it is seeing a more realistic depiction of a patient who might be experiencing DA		Ensuring that the scripts are informed by lived experience	I feel as though every healthcare professional would find this tool helpful, potentially midwives	Police specifically - how to approach a survivor and respond appropriately especially perhaps a scenario with a perpetrator as well	N/a - as varied as possible would be great		Strongly agree	Amazing and very exciting technology and project which will be immensely beneficial for staff
John Hunter Clinic & Chelwest (P1)	Senior Clinical Fellow GUM/HIV	Strongly agree	Neither agree nor disagree	1	1	1					1	1	The visual aid in thee eternal position as observor/supervisor felt very reassuring as you can have a safe and useful tool for practice before facing real scenarios	Disturbingly realistic	Training workshops for entire staff (clinical and non-clinical) to practice comms skills within sexual health contact, inc. DA/SV, GSD and cultural competence	EVERYONE! With the caveat of adapted scenarios to each staff member need/requirement.	EVERYONE!	LGBT intimate partner violence, microaggression in the workplace	Transgender patient, neurodivergent patient, migrant patient, young person scenario, radicalised/aggressive/discriminative white cis male patient, psychotic/paranoid patient, suicidal patient	Strongly agree	I am wary on how technologies translate on communication and approach abilities given historical limitations on representation and inclusion
AYMARA (P7)	Director	Strongly agree	Strongly agree	1	1	1	1	1	1	1	1	1	Fit for purpose, great for training purposes		i would be nervous that untrained people give the most unlikely reaction, or would not be able to identify triggers. IT could be used to further stereotype victims + blame them if not thought about first.	Professionals delivering specialised support in medical settings (NHS)	Training for third sector professionals who intent to deliver interventions on the ground	Flow to identity victims of abuse when working on the ground	Languages, issues (kind of), needs and resources (interventions)	Somewhat agree	AI is already being successfully used in training in organisations like Doctors without borders. We are specialised in engagement and retention into care, the most important aspect of provision.
AYMARA	Director	Strongly agree	Somewhat agree	1									Quite realistic		Has to be improved	It is helpful for everyone	Everyone working with these issues	All professionals working in this sector	Languages, subjects	Strongly agree	It could be used to do more realistic cases of DA and SV. HoloLens still needs improvements. It is a very interesting device with a lot of future.
STADA (P2)	Children & Health coordinator	Strongly agree	Somewhat agree	1	1								I was very impressed by the demonstration - great for identifying behaviours/visible indicators		Survivor consultation & specialist services involvement in the design of script	GPs & midwives in particular - GPs because patients might be willing to disclose to them and midwives because of the risk of DA during pregnancy and the Trust building that happens between patient and midwife.	Social workers definitely! Police need this kind of training to be mandatory.	No visible injuries but more behavioural ‘tells’ including denying that anything is wrong. Presenting for an ‘unrelated’ issue eg: stomach problem/ mental health issue. Someone who is assertive/people pleasing ie: very jolly etc.	Children & young people, honour based abuse (non-english speaker), LGBT+ victim/survivor, disabilities (ie: deaf)	Strongly agree	Its more realistic than role-play (where dynamics are not the same ie: you might be very comfortable with your actor/mentor etc. they might break character). Cost accessibility. Great for applying what you learn in ‘presentation style’ training sessions. Script (speech - ability to interact with HoloPatient) is essential - professionals want to know how to have a conversation. Being curious based…
Latin American House	Advice worker	Strongly agree	Somewhat agree	1	1								Very real	No yet	Very interesting	Medical assessment/advice services	Maybe if establish more programmes	Yes exit will be a good support	Yes it will be nice to have more examples	Strongly agree	Very interesting lecture - thanks so much
Latin American House (P5)	Volunteer	Somewhat agree	Neither agree nor disagree		1								Fascinated		Clinical practice could be in real time with the hologrrams/authentic reality role-play less intrusive for real patients	Medical/nursing students	All above		More ethnicity variations/options	Strongly agree
	EUSS applications office	Strongly agree	Somewhat agree	1	1								I feeling good because I saw the new process for useful holograms.	Very interesting and new for me.	More introduction in the real life and bring more support.	For all professionals	Social workers, police and workers in this area specialty	We need more collaboration its very interesting the holograms bring presentations	More interaction, more descriptions, best graphics	Strongly agree	Because lt is very useful. Good job, this protect bring more help for the professionals and survivors.
Chelsea and Westminster NHS Trust	Deputy Chief People Officer	Strongly agree	Neither agree nor disagree	1	1	1	1	1	1	1	1	1	Curious as this is first experience. Engaging as is different and more current mode of interaction for learning		Sign post to sources of support at the start during and end of each training. Follow up with an aftercare email.	All staff	Social care staff, community leaders, faith leaders	Yes. Where DA may be affecting performance or regular attendance at work. Where individual behaviours appear toxic but may be a projection of experiencing DA.	Examples outside a hospital ward setting. Anywhere else on trust premises where staff/patients may also access.	Strongly agree	Its engaging for impact. Consideration to be given to how staff with lived experience may be impacted with this type of immersive learning. I’ve not had the opportunity to test this out
Unknown (P23)	Unknown	Somewhat agree	Somewhat agree	1	1	1	1	1	1		1		It looked really realistic in comparison to other VR training I have seen		To redesign/create patient scenarios that they have lived. Potentially focussed on ‘missed’ episodes	All healthcare staff (frontline)	This could be adapted to relative scenarios ie: ‘patient’ presenting to school for teachers?	Substance abuse, use, chems, elderly immobile gay man (not viewed as sexually active), dementia - both victim/partners	Safeguarding episodes	Somewhat agree
IKWRO	Specialist in harmful practice	Somewhat agree	Somewhat disagree	1	1	1	1	1	1	1	1	1	Very realistic demonstration of V/S. All above and hologram characters can be used in DV settings as they can help challenge stereotypes .			All staff members with first point contact	Great tool for social workers, specialist services, police, teachers.	To see issues of harmful practices - holopatient		Strongly agree	A great learning tool. Development of voice script would be a great way to increase effectiveness, if they could come with registration. Though it could be a great tool. A great tool for staff and frontline services to use.
Latin American House	Book-keeping reception	Strongly agree	Somewhat agree	1	1								I can feel the feeling from people like a very real like face to face experience.			Doctors, nurses, GP, admin staff	Police, voluntary sector, community centres etc.	Phone calls from people that suffer domestic abuse are very common looking for advice from vulnerable people.	Smartphone access from vulnerable people like emergency line or app from an organisation.	Strongly agree
Metropolitan Police	Joe Morston - Detective Chief Inspector	Strongly agree	Neither agree nor disagree	1	1										From positive perspective: this would be a superb training tool for young in service police officers who suffer with less and less training.		Teachers, voluntary sector		Stories consistent with domestic abuse: bites, scratches, black-eye, bruising	Strongly agree	It would be useful for external devices to understand what training is in place prior to HoloLens - was there any? I would love to explore training for police officers even if local to tai-borough. Are NHS staff familiar with steps to take if domestic abuse is suspected or identified? Essential considerations: are NHS staff informed that if they have or disclosed to them they may be approached by…
Pelvic Health Team P6	Physiotherapist	Strongly agree	Somewhat disagree	1	1	1	1	1	1	1	1	1	Emotional and corrected with patient			All staff that has contact with the victim.	Social workers, police officers, teacher, and all the projections that has a direct contact with a victim.	Not sure	Could include incoming staff how to deal with conflicting situations within teams or with patients	Strongly agree	I really like it, it is a reality role play - well done.
The Survivors Trust	London training manager	Strongly agree											Interested, impressed. I wanted to talk to them + help!		I would be nervous that untrained people give the most unlikely reaction, or would not be able to identify triggers. IT could be used to further stereotype victims + blame them if not thought about first.	All staff really need more training in working with survivors of child abuse + domestic violence but must be in collaboration with specialist sectors.	Police, teachers for training + specialist services to demonstrate training + change culture.	Defensive, anxious at doctor as person of authority (offer change of face), non-recent abuse, triggered by sound and smell, use of defensive perpetrator or very ‘kind’ perpetrator - seemingly nervous.	Child, adolescent, non-organic complaint eg: chronic pain or fatigue with no visible cause. ‘Angry’ (defensive) patient requiring a trauma informed approach.	Strongly agree	It could be a really exciting project, I would love to hear more and consider its use in the charity specialist sexual violence sector. However I still remain concerned about ‘the script’ being delivered by people without the right expertise or the ‘typical’ victim being portrayed.
The Survivors Trust (P19)	Checkwithmefirst project co-ordinator	Strongly agree	Somewhat agree	1							1		Very immersive and realistic without approaching ‘uncanny values’. Comfortable while also feeling engaged and challenged with a new scenario. Able to emphasise easily.		Contributing to various and varied scenario that represent a survivor of sexual violence as 1 in 5 patients will be survivors and won’t disclose at all, so representing the wide range of survivor responses.	Students and really anglan patient facing staff as they need to be trauma informed across the board to ensure the huge number of survivor patients are supported.	ISVA training, definitely police, SARC staff and social care staff	Historical/non-recent sexual abuse, wide range of survivor demographics. Patients that have not disclosed abuse (as vast majority alert, even when asked), and patients that are triggering during medial appointment (and how to avoid respond to that)	A survivor of CSA who has not disclosed and is in for a routine test/appointment, and finds medical appointments triggering (male survivors). Survivor of recent abuse who is finding trauma coming back due to medical experience such as child birth, how to come for them (old survivors)	Strongly agree	Can give medical practitioners a good tool for practice in a low-pressure environment where its onto make mistakes. Not currently hugely representative of SA survivors with the Jenny SV patient at the moment, as rare to get disclosures or patients that are as clear cut/straight forward in their trauma responses (however I understand this can/will be adapted). To get options of survivors to make s…
Chelsea and Westminster NHS Trust	Adult safeguarding and learning disability practitioner	Strongly agree	Somewhat disagree	1	1	1	1	1	1	1	1	1	Intrigued - I wanted to see it in action as a training tool	Excited - I wanted to have a go as roleplaying on it seemed real enough to practice my skills	Having a pool of experiences/situations that are close to the real world to help influence actors/scripts/avatars	Everyone, particularly as avatars/scenarios can be customised to the role	Definitely, some reasons as above	Older people including LGBTQ, racial diversity, related to family, carers and partners, those with learning disability	A variety of genders, races, religions, although may be script related, all ages obvious and hidden injuries. A variety of in/out patient styles (clothes etc.) various levels of hygiene and appearance.	Strongly agree	If out IT system was up to speed to use this along with training to use it.
Standing Together (P4)	Health project manager	Strongly agree	Neither agree nor disagree	1	1	1	1	1	1	1	1	1	Excited for this innovation but also DA/SV feed into ideal victim types - good for entering the whole person/patient/survivor rather than case studies	N/A	From survivor perspective - bad good clinician practice. Perps and victims together. Recording of first disclosures - survivor trying to leave.	Could be stages of survivors around clinical area - all NHSE staff speaking and small indicators of abuse coming together (jigsaw)	IDVA, ISVA training - ALL	From perspective of victims/survivors. Strangulation. DA + pregnancy. DA - not scared, with children. Disability. Survivor leaving. Controlling of contraception/abortion control with perp. Perp being charming to staff as example.	Disabilities, children, LGBTQ+, holopatient, religious survivors, staff members, blind survivor	Strongly agree	Need of more obscure DA/SV perpetrators. Time pressures within health apparent. Sculpting multi-agency responses into this. This is incredible and will change the healthcare landscape. Can be used to continuously improve practise - drop into immersion centre.
SafeLives	Trustee/Chair	Strongly agree		1	1						1				Co-design of scripts - beyond initial disclosure different types of survivors at different stages of seeking safety, different agency interaction		All! And different stages beyond disclosure.	Mother with a newborn	Children and young people. Dealing with the perpetrator.		Should be able to select or randomly generate patient by condition/presentation and EDI characteristics. You may very strong case for WHY this is important and this is a tool to achieve high impact training.
Maternity Services Chelwest	In fact feeding supporter/DA survivor	Strongly agree	Somewhat disagree	1	1	1	1	1	1	1	1	1	Very creative - great concept		Scripts and different scenarios. variety.	All staff	Social worker, police, volunteers in social settings eg: maternity champions. Teachers - everyone is needed			Strongly agree
RBKC + WCC (P17)	Modern Slavery Coordinator	Strongly agree	Neither agree nor disagree	1									It brings up the real emotions you would have in that scenario			All employees - especially busy doctors who maybe years in practice + not open to new learning	Social workers, police	Being defensive, lying about where injuries came from, evading questions	Modern slavery - Thai trans female sexual exploitation case (ie: a sex worker who has been raped, or trafficked and being commercially exploited). Could also have element of no immigration status/NRPF	Its an excellent way to bring theory into practice and it seems like the future of training. Would be great to have a sequence of question choices you can make that will good/bad reactions.
